# Supplementary material for: Long-Term Exposure to Ozone and Fine Particulate Matter and Risk of Premature Coronary Artery Disease: Results from Genetics of Atherosclerotic Disease Mexican Study
Source: Biology (Basel). 2022 Jul 27;11(8):1122. doi: 10.3390/biology11081122 (PMC9332787; doi:10.3390/biology11081122)
Supplement: Supplementary file 1 [file biology-11-01122-s001.zip]

Archive with 1 entries (1 files):
- biology-1775168-supplementary.pdf
